# Supplementary material for: Use of Biochar Prepared from the Açaí Seed as Adsorbent for the Uptake of Catechol from Synthetic Effluents
Source: Molecules. 2022 Nov 4;27(21):7570. doi: 10.3390/molecules27217570 (PMC9654046; doi:10.3390/molecules27217570)
Supplement: Supplementary file 1 [file molecules-27-07570-s001.zip]

Archive with 1 entries (1 files):
- molecules-1991609-supplementary.pdf
